# Supplementary material for: Identification of Potential Treatments for Acute Lymphoblastic Leukemia through Integrated Genomic Network Analysis
Source: Pharmaceuticals (Basel). 2022 Dec 14;15(12):1562. doi: 10.3390/ph15121562 (PMC9786277; doi:10.3390/ph15121562)
Supplement: Supplementary file 1 [file pharmaceuticals-15-01562-s001.zip]

Archive with 1 entries (1 files):
- pharmaceuticals-1992886-supplementary.pdf
